# Supplementary material for: HMGCS2 Mediation of Ketone Levels Affects Sorafenib Treatment Efficacy in Liver Cancer Cells
Source: Molecules. 2022 Nov 18;27(22):8015. doi: 10.3390/molecules27228015 (PMC9697984; doi:10.3390/molecules27228015)
Supplement: Supplementary file 1 [file molecules-27-08015-s001.zip]

Archive with 1 entries (1 files):
- molecules-1960827-supplementary.pdf
